# Supplementary material for: Replication of Human Norovirus in Mice after Antibiotic-Mediated Intestinal Bacteria Depletion
Source: Int J Mol Sci. 2022 Sep 13;23(18):10643. doi: 10.3390/ijms231810643 (PMC9505278; doi:10.3390/ijms231810643)
Supplement: Supplementary file 1 [file ijms-23-10643-s001.zip]

Archive with 1 entries (1 files):
- ijms-1862183-supplementary.pptx
